# Supplementary material for: Do HIV provider and client perspectives align on person-centered care? Lessons learned from implementation of the Person-Centered Care Assessment Tool (PCC-AT) in HIV treatment settings in Ghana
Source: PLOS Glob Public Health. 2024 Sep 6;4(9):e0003457. doi: 10.1371/journal.pgph.0003457 (PMC11379259; doi:10.1371/journal.pgph.0003457)
Supplement: S1 Data — (XLSX) [file pgph.0003457.s004.xlsx]

## Sheet: Facility Staff Characteristics
Facility	Title	Gender	Years of experience
1	Lab Technician	M	1
	ART Nurse	F	3
	ART Nurse	F	3
	Health Promotor/ART Nurse	M	15
2	ART Nurse	F	9
	ART Nurse	F	10
	Lab Technician	M	3
	ANC	F	3
	Pharmacist	M	2.4
	Midwife	F	10
	Data Officer	F	10
	JSI Nurse	F	3
	JSI Nurse	F	0.25
	Voluntary Counselling and Testing (VCT)	F	3
3	Staff Nurse	F	3
	Staff Nurse	F	2
	JSI Nurse	F	2
	Data Officer	F	8
	Senior Midwifery Officer	F	12
	Pharmacy Technician	F	2
	Lab Technician	M	1.5
4	Deputy Chief Pharmacist	M	2
	Principal Nursing Officer	F	13
	ART Nurse	F	2
	ART Nurse	F	2
	Staff Nurse	M	5
	Staff Nurse	F	2
	Data Officer	M	0.75
	Lab Assistant	F	2
5	Doctor	F	4
	Pharmacist	F	10
	ART Nurse	F	5
	ART Nurse	F	2.5
	ART Nurse	M	9
	Data Officer	M	4.5
	Lab Technician	M	3
	Community Health Nurse	F	2.5

## Sheet: Client Characteristics
Age	Gender	Diagnosis year	Treatment start year	Treatment start year at facility
29	Male	2019	2019	2019
33	Female	2020	2020	2020
29	Female	2022	2022	2022
39	Female	2021	2021	2021
24	Male	2019	2019	2019
41	Female	2016	2016	2016
50	Female	2016	2016	2016
42	Male	2014	2014	2014
55	Female	2020	2020	2020
	Female	2008	2008	2013
54	Female	2020	2020	2020
56	Female	2007	2023	2023
29	Female	2014	2014	2014
59	Female	2008	2008	2017
35	Female	2017	2017	2017
38	Female	2021	2021	2022
39	Female	2009	2009	2009
41	Female	2015	2015	2015
37	Female	2015	2015	2015
57	Female	2006	2006	2006

## Sheet: Facility PCC-AT Scores
	Staffing				Service Provision				Direct Client Support
Facility	Composition	Availability	Competency	Leadership	Client Feedback Mechanisms	Service Efficiency and Integration	Convenience and Access	Digital Health Worker Support Tools	Psychosocial Support	Logistical Support	Client Agency	Digital Client Support Tools
1	4	4	3	4	4	4	3	2	4	1	2	3
2	4	4	2	3	3	2	2	3	3	1	2	2
3	2	3	2	2	1	3	2	1	2	1	1	2
4	2	3	3	3	2	3	3	2	3	1	2	2
5	4	3	3	3	4	3	2	2	3	1	2	2

## Sheet: Client Ratings
Staffing				Service Provision				Direct Client Support
Composition	Availability	Competency		Client Feedback Mechanisms	Service Efficiency and Integration	Convenience and Access		Psychological Support	Logistical Support	Client Agency	Digital Client Support Tools
On a scale of 1-4 (1= strongly disagree and 4= strongly agree), how important is staff composition to you?	On a scale of 1-4 (1= strongly disagree and 4= strongly agree), how important is staff availability to you?	On a scale of 1-4 (1= strongly disagree and 4= strongly agree), how important is staff competency to you?	After discussing all of these aspects of staffing, how would you rate the health facility’s performance in this area on a scale of 1-4? 1 = very poor, 2 = poor, 3= good, 4= very good.	On a scale of 1-4 (1= strongly disagree and 4= strongly agree), how important are client feedback mechanisms to you?	On a scale of 1-4 (1= strongly disagree and 4= strongly agree), how important is service efficiency and integration to you?	On a scale of 1-4 (1= strongly disagree and 4= strongly agree), how important is convenience and access to you?	After discussing all of these aspects of service provision, how would you rate the health facility’s performance in this area on a scale of 1-4? 1 = very poor, 2 = poor, 3= good, 4= very good.	On a scale of 1-4 (1= strongly disagree and 4= strongly agree), how important is psychosocial support to you?	On a scale of 1-4 (1= strongly disagree and 4= strongly agree), how important is logistical support to you?	On a scale of 1-4 (1= strongly disagree and 4= strongly agree), how important is client agency to you?	On a scale of 1-4 (1= strongly disagree and 4= strongly agree), how important are digital client support tools to you?	After discussing all of these aspects of direct client support, how would you rate the health facility’s performance in this area on a scale of 1-4? 1 = very poor, 2 = poor, 3= good, 4= very good.
4	4	3	4	4	4	4	4	3	4	4	4	4
4	4	3	4	4	4	4	3	3	1	3	4	4
4	4	4	4	4	4	3	4	3	1	3	3	4
4	4	4	3	3	4	3	3	3	3	3	4	3
4	4	3	4	4	4	3	3	4	4	4	4	3
4	4	4	4	3	4	3	4	3	4	4	4	4
4	4	4	4	4	4	3	4	4	1	4	4	2
4	4	4	3	4	3	4	3	4	4	4	4	3
3	4	4	4	4	3	3	3	4	4	4	4	3
4	4	4	4	3	4	4	4	4	4	4	4	4
4	4	4	3	4	4	3	3	1	4	4	4	2
4	3	4	3	4	4	4	3	3	4	4	4	1
4	4	4	4	3	4	3	4	3	4	3	4	3
4	3	4	4	3	4	4	3	3	1	4	3	3
1	4	4	3	3	4	2	3	3	3	4	4	4
4	3	4	4	1	4	1	4	4	4	4	4	2
3	3	4	3	4		4	3	4	3	3	4	1
3	4	4	3	3	4	4	3	4	4	3	3	1
3	4	4	3	4	4	4	2	3	3	4	4	2
4	4	4	4	3	4	2	1	3	4	3	3	1
